# Supplementary material for: Type 2 Diabetic Rats on Diet Supplemented With Chromium Malate Show Improved Glycometabolism, Glycometabolism-Related Enzyme Levels and Lipid Metabolism
Source: PLoS One. 2015 May 5;10(5):e0125952. doi: 10.1371/journal.pone.0125952 (PMC4420285; doi:10.1371/journal.pone.0125952)
Supplement: S1 Table — Chromium picolinate and chromium trichloride was used as a positive control. Each value was presented as means±SD (n = 10). a Significantly different from normal control group (P < 0.05). b Significantly different from model group (P < 0.05). c Significantly different from chromium picolinate group (P < 0.05). d Significantly different from chromium trichloride group (P < 0.05). (XLS) [file pone.0125952.s004.xls]

## Sheet: Sheet1
S1 Table
Group	Parameter
	Relative heart weight	Relative liver weight	Relative spleen weight	Relative lung weight	Relative kidney weight	Relative brain weight
Normal control group	0.0028±0.000051	0.0292±0.0043	0.0015±0.00029	0.0038±0.00063	0.0054±0.00016	0.0032±0.00029
Model group	0.0034±0.000064	0.0396±0.0050	0.0018±0.00043	0.0049±0.00062	0.0089±0.00060a	0.0042±0.00029
Chromium picolinate group	0.0029±0.000005	0.0345±0.0054	0.0017±0.00044	0.0040±0.00056	0.0072±0.00082	0.0037±0.00032
Chromium trichloride group	0.0033±0.000008	0.0380±0.0022	0.0013±0.00027	0.0048±0.00027	0.0090±0.00091a	0.0044±0.00035
Chromium malate group (Low dose group)	0.0030±0.000010	0.0331±0.0073	0.0012±0.00047	0.0042±0.00063	0.0071±0.00012	0.0038±0.00060
Chromium malate group (Middle dose group)	0.0028±0.000015	0.0314±0.0017	0.0014±0.0013	0.0042±0.00070	0.0068±0.00042	0.0037±0.00010
Chromium malate group (High dose group)	0.0033±0.000008	0.0380±0.0022	0.0013±0.00027	0.0048±0.00027	0.0065±0.00091	0.0044±0.00035
Chromium malate control group	0.0034±0.000064	0.0396±0.0050	0.0018±0.00043	0.0049±0.00062	0.0052±0.00060b	0.0042±0.00029
