# Supplementary material for: Type 2 Diabetic Rats on Diet Supplemented With Chromium Malate Show Improved Glycometabolism, Glycometabolism-Related Enzyme Levels and Lipid Metabolism
Source: PLoS One. 2015 May 5;10(5):e0125952. doi: 10.1371/journal.pone.0125952 (PMC4420285; doi:10.1371/journal.pone.0125952)
Supplement: S2 Table — Chromium picolinate and chromium trichloride was used as a positive control. Each value was presented as means±SD (n = 10). ALT = alanine transaminase, AST = aspartate transaminase, ALP = alkaline phosphatase, TP = total protein, BUN = blood urea nitrogen, Crea = creatinine. a Significantly different from normal control group (P < 0.05). b Significantly different from model group (P < 0.05). c Significantly different from chromium picolinate group (P < 0.05). d Significantly different from chromium trichloride group (P < 0.05). (XLS) [file pone.0125952.s005.xls]

## Sheet: Sheet1
S2 Table
Group	Parameter
	ALT (IU/L)	AST (IU/L)	ALP(IU/L)	TP (g/L)	BUN (mmol/L)	Crea(μmol/L)
Normal control group	75.28±26.36	105.56±21.11	173.79±70.06	67.92±5.46	4.33±0.66	35.73±11.68
Model group	101.11±35.11	123.35±34.93	244.00±118.34	69.22±1.14	5.81±0.61a	45.39±8.34
Chromium picolinate group	95.41±25.21	111.14±17.32	229.00±95.83	68.48±2.43	5.18±0.91	42.10±9.01
Chromium trichloride group	98.13±31.89	115.95±11.38	235.80±39.47	68.95±1.06	5.65±0.13a	43.40±6.26
Chromium malate group (Low dose group)	89.30±13.68	116.00±25.79	208.00±81.22	69.11±3.11	5.58±0.63	42.56±8.39
Chromium malate group (Middle dose group)	84.50±3.64	114.05±17.18	201.00±8.94	68.80±3.37	5.19±0.81	38.08±1.79
Chromium malate group (High dose group)	81.52±24.48	107.57±25.45	191.00±18.84	67.53±2.05	5.03±0.74	37.76±2.55
Chromium malate control group	72.33±25.84	104.99±21.86	164.67±29.80	67.74±3.94	4.38±0.51b	36.59±12.14
