# Supplementary material for: Type 2 Diabetic Rats on Diet Supplemented With Chromium Malate Show Improved Glycometabolism, Glycometabolism-Related Enzyme Levels and Lipid Metabolism
Source: PLoS One. 2015 May 5;10(5):e0125952. doi: 10.1371/journal.pone.0125952 (PMC4420285; doi:10.1371/journal.pone.0125952)
Supplement: S3 Table — Chromium picolinate and chromium trichloride was used as a positive control. Each value was presented as means±SD (n = 10). WBC = white blood cell, LYMPH = lymphocyte count, MNCC = mononuclear cell count, NCC = neutral cell count, RBC = red blood cell, HCT = hemataocrit, MCV = mean corpuscular volume, RDW = Red cell distribution width, Hb = hemoglobin, MHbC = mean hemoglobin content, HCT = hemataocrit, MCV = mean corpuscular volume, RDW = Red cell distribution width, Hb = hemoglobin, MHbC = mean hemoglobin content. a Significantly different from normal control group (P < 0.05). b Significantly different from model group (P < 0.05). c Significantly different from chromium picolinate group (P < 0.05). d Significantly different from chromium trichloride group (P < 0.05). (XLS) [file pone.0125952.s006.xls]

## Sheet: Sheet1
S3 Table
Group	Parameter
	WBC(109/L)	LYMPH(109/L)	MNCC(109/L)	NCC(109/L)	RBC(109/L)	HCT(%)	MCV(fL)	RDW(fL)	Hb(g/L)	MHbC(Pg)	MCHC(g/L)	PLT(109/L)	PDW(fL)	MPV(fL)	PCT(%)
Normal control group	9.76±3.76	8.39±1.70	0.78±0.46	1.03±0.26	8.71±0.42	46.81±0.72	55.50±0.71	14.56±0.74	158.58±5.73	17.63±0.15	319.25±6.76	852.67±37.61	13.65±2.45	8.43±1.39	0.70±0.04
Model group	13.31±1.83	5.96±1.81	0.51±0.28	2.04±2.52	9.43±0.44	51.17±1.42	56.88±1.73	16.48±0.41a	167.50±2.26	19.27±0.56	342.67±4.93	948.60±71.18	15.84±0.47	10.08±0.91	1.15±0.25
Chromium picolinate group	13.38±5.43	6.28±0.51	0.58±0.49	1.71±0.78	9.14±0.93	50.16±4.99	56.20±1.10	15.71±0.83	162.14±12.25	18.36±0.97	332.89±18.16	898.75±149.50	15.25±1.03	9.50±1.47	0.98±0.36
Chromium trichloride group	13.30±2.73	6.73±1.44	0.56±0.08	1.81±0.13	9.24±0.39	50.98±1.48	56.50±0.71	15.73±1.25	165.33±4.62	18.55±0.47	331.33±8.50	917.75±39.69	15.68±0.47	9.80±0.70	1.08±0.28
Chromium malate group (Low dose group)	12.13±1.85	7.35±1.69	0.61±0.24	1.71±0.34	9.05±0.76	50.58±3.44	56.33±1.97	15.79±0.63	164.00±1.63	18.95±0.38	337.00±5.57	917.00±87.31	15.30±0.87	9.60±0.48	1.03±0.56
Chromium malate group (Middle dose group)	11.48±1.29	7.70±0.16	0.64±0.17	1.53±0.50	8.79±0.23	49.20±1.80	55.80±1.48	15.40±0.53	162.75±2.22	18.10±0.79	334.00±13.56	894.67±22.72	14.53±0.80	9.23±1.21	0.97±0.12
Chromium malate group (High dose group)	10.56±1.24	7.95±0.99	0.68±0.08	1.48±0.45	8.60±0.34	47.36±2.88	55.00±0.82	14.93±1.05	160.00±8.89	17.62±0.15	323.00±3.61	874.00±76.08	14.05±0.60	8.95±0.64	0.89±0.05
Chromium malate control group	10.70±2.34	8.71±3.10	0.73±0.21	1.07±1.06	8.62±0.64	45.66±0.83	55.57±0.98	14.49±0.51b	157.67±7.14	17.60±0.55	317.25±4.79	795.00±24.68	13.33±1.96	8.34±1.77	0.66±0.14
